# Supplementary material for: Printability Metrics and Engineering Response of HDPE/Si3N4 Nanocomposites in MEX Additive Manufacturing
Source: Nanomaterials (Basel). 2024 Oct 19;14(20):1680. doi: 10.3390/nano14201680 (PMC11510129; doi:10.3390/nano14201680)
Supplement: Supplementary file 1 [file nanomaterials-14-01680-s001.zip]

Archive with 1 entries (1 files):
- nanomaterials-3250626-supplementary.pdf
